# Supplementary material for: Evaluation of an Antibiotic Susceptibility Testing Method on Enterobacterales-Positive Blood Cultures in Less Than 8 h Using the Rapid Mueller-Hinton Diffusion Method in Conjunction with the SIRscan 2000 Automatic Reading Device
Source: Microorganisms. 2022 Jul 8;10(7):1377. doi: 10.3390/microorganisms10071377 (PMC9320083; doi:10.3390/microorganisms10071377)
Supplement: Supplementary file 1 [file microorganisms-10-01377-s001.zip]

Archive with 1 entries (1 files):
- microorganisms-1774053-supplementary.pdf
